# Supplementary material for: IL6 Derived from Macrophages under Intermittent Hypoxia Exacerbates NAFLD by Promoting Ferroptosis via MARCH3‐Led Ubiquitylation of GPX4
Source: Adv Sci (Weinh). 2024 Sep 4;11(41):2402241. doi: 10.1002/advs.202402241 (PMC11538716; doi:10.1002/advs.202402241)
Supplement: Supplementary file 2 — Supporting Information [file ADVS-11-2402241-s001.zip]

Archive with 3 entries (3 files):
- STR genotype test report-HepG2.pdf
- STR genotype test report-LO2.pdf
- Supplementary Files-gene list.xlsx
