# Supplementary material for: IL6 Derived from Macrophages under Intermittent Hypoxia Exacerbates NAFLD by Promoting Ferroptosis via MARCH3‐Led Ubiquitylation of GPX4
Source: Adv Sci (Weinh). 2024 Sep 4;11(41):2402241. doi: 10.1002/advs.202402241 (PMC11538716; doi:10.1002/advs.202402241)
Supplement: Supplementary file 2 — Supporting Information [file ADVS-11-2402241-s001.zip › Supplementary Files-gene list.xlsx]

## Sheet: Sheet 1
Only DEGs	Only IMRGs	DEGs AND IMRGs		Only DEGs	Only Hypoxia related genes	DEGs AND Hypoxia related genes		only predicted TFs	only upregulated DEGs	predicted TFs and upregulated DEGs
AKT3	SLC40A1	CYP2U1		AKT3	HIF3A	EGLN3		TFAP2A	AKT3
SBK3	FTL	CYP1A1		SBK3	EGLN2	PLK3		PAX5	SBK3
C11orf91	FTH1	CYP27B1		C11orf91	EGLN1	EGR1		AR	C11orf91
KLLN	SLC11A2	CD55		KLLN	P4HTM	ETS1		RUNX1	SH2B3
SH2B3	TF	SLC39A14		SH2B3	PDK1	ATG9B			RASA4B
RASA4B	TFR2	P4HA3		RASA4B	HIPK2	CD274			LOC100287036
LOC100287036	ISCU	HEPHL1		LOC100287036	DDIT4	HIF1A			TPBGL
ERVMER34-1	GLRX5	IL6		ERVMER34-1	TIGAR	LOXL2			MSANTD3-TMEFF1
CDH5	HFE	KCNQ1		CDH5	KLHL20	NTRK1			BCL2L2-PABPN1
TPBGL	CP	MMP1		TPBGL	FAM162A	ANGPTL4			MYZAP
MSANTD3-TMEFF1	HAMP	SERPINA1		MSANTD3-TMEFF1	RWDD3	MAP2K6			EDIL3
BCL2L2-PABPN1	FXN	PLOD2		BCL2L2-PABPN1	VHL	PTPRB			TSPAN5
MYZAP	STEAP3	CYP26B1		MYZAP	KCNB1	RORA			FEM1B
USH1C	ABCD3	ALOXE3		USH1C	ARNT	TERT			CDH13
EDIL3	SLC30A10	RORA		EDIL3	CITED2	PHLDA2			FRY
TSPAN5	PIGA	BMP6		TSPAN5	REST	MUC5B			CDH15
NPY4R2	BCS1L	SLC11A1		NPY4R2	CHCHD2	VEGFA			NAMPT
FMC1-LUC7L2	ABCB7	XDH		FMC1-LUC7L2	HIF1AN	VEGFC			RASA4
KIF20A	TFRC	RSPO3		KIF20A	MANF	ZFP36			DHRS9
FEM1B	HBB			FEM1B	NOL3	SESN2			TNK2
CDH13	TMPRSS6			CDH13	FMN2				LOC101928841
FRY	HLA-DQB1			FRY	ADGRD1				DHRS2
CDH15	HLA-DQA1			CDH15	ENSG00000287856				SPRY3
NAMPT	CYP3A4			NAMPT	MYL2				SPRY2
RASA4	NFU1			RASA4	MTOR				CDKN1A
DHRS9	BDH2			DHRS9	CREBBP				TNIP1
TNK2	COL7A1			TNK2	UCHL1				CDKN2D
LOC101928841	SDHB			LOC101928841	ADA				KLF2
DHRS2	NFS1			DHRS2	EPAS1				SEMA3A
SPRY3	HJV			SPRY3	DPP4				NDRG1
SPRY2	GALNT2			SPRY2	CAD				ST3GAL6
CDKN1A	FOCAD			CDKN1A	ENO1				RAPGEF3
TNIP1	BMAL1			TNIP1	SIRT2				FST
CDKN2D	MMS19			CDKN2D	CA9				CAP1
CDKN3	FDX2			CDKN3	DDIT3				SEMA4B
KLF2	CYB561A3			KLF2	MAPK12				CEBPB
CACNG3	LYRM4			CACNG3	RBPJ				IFI44
SEMA3A	EIF2AK1			SEMA3A	NKX2-5				PDLIM5
TUBB4A	KIF23			TUBB4A	SORL1				ARID3B
BTN3A3	RACGAP1			BTN3A3	HYOU1				KHDRBS3
ATP8A1	NDUFV1			ATP8A1	PSMA7				CELF2
NDRG1	FGF23			NDRG1	CUL2				CES1
ST3GAL6	CUBN			ST3GAL6	HTR2B				NES
RAPGEF3	ZNF699			RAPGEF3	NDUFS2				SEC24A
IFI30	SLC12A3			IFI30	PDK3				FAXDC2
GPNMB	FARS2			GPNMB	UBE2T				ADAM28
FST	EIF2AK3			FST	VEGFB				ARID5A
CAP1	SKIC2			CAP1	ALAS1				CD300C
CEBPA	NDUFV2			CEBPA	SLC16A3				MTMR11
SEMA4B	ALAS2			SEMA4B	ERO1A				EHD1
CEBPB	CYP2D6			CEBPB	FOXO4				IL24
IFI44	CYP7B1			IFI44	TRIB3				GLIPR1
CDC42EP3	CYP11B2			CDC42EP3	WDR26				MID2
PDLIM5	CYP11B1			PDLIM5	SLC38A1				ESM1
ARID3B	DLAT			ARID3B	CHRDL1				BTN2A1
TXNIP	NDUFS1			TXNIP	RNF4				HHLA2
KHDRBS3	HMOX1			KHDRBS3	USP19				CORO1A
CELF2	FECH			CELF2	USP28				WDR45
CES1	TBCE			CES1	VRK2				ANXA10
NES	UQCRFS1			NES	AK4				AKAP13
PLK2	ZPR1			PLK2	SLC35C2				DUSP10
SEC24A	HERC2			SEC24A	CXXC5				EGLN3
FAXDC2	CLCNKB			FAXDC2	HIGD1A				SP140
ADAM28	NDUFS7			ADAM28	SIAH2				LYST
ARID5A	NDUFS2			ARID5A	ALKBH5				CHRM4
CD300C	ISCA2			CD300C	CARD16				MGLL
MMP24	STK11			MMP24	NDNF				KLHDC7B
MTMR11	TRNT1			MTMR11	TM9SF4				PIK3IP1
EHD1	CYP27A1			EHD1	CIRBP				FMNL2
SLC27A2	FADS1			SLC27A2	FUNDC1				OSBPL6
SPINK5	FAS			SPINK5	HILPDA				C1QTNF1
IL24	SLC39A8			IL24	HP1BP3				FBXO32
GLIPR1	COASY			GLIPR1	RBM3				VASN
MID2	ABCB8			MID2	ING4				SLC26A9
TRIM31	NDUFS8			TRIM31	GSDMC				SLCO1B3-SLCO1B7
ESM1	NUBPL			ESM1	PLEKHN1				MARCHF3
BTN2A1	APOA5			BTN2A1	DDIT4L				GPR146
HHLA2	FASLG			HHLA2	FBXL14				PHACTR3
CORO1A	CASP10			CORO1A	NPAS1				TM4SF19
WDR45	MAGEF1			WDR45	TMEM204				GRIN3B
ANXA10	NSMCE1			ANXA10	APOLD1				CATSPER1
AKAP13	FOXP1			AKAP13	MACIR				ANTXR2
DUSP10	CYP1B1			DUSP10	WDR83				SFR1
EGLN3	CYP1A2			CHN2	CEMP1				PNLIPRP3
CHN2	SDHAF1			SP140	DEPP1				SERPINA3
SP140	PKLR			LYST	MGARP				FRMD6
LYST	MSMO1			CHRM4	PPIL2				ACSM2A
CHRM4	PANK2			OIP5	TOP3B				DCUN1D3
OIP5	ALB			MGLL	IGLL5				CMTM3
MGLL	CYP2R1			CYP2U1	PI4KAP2				USP43
CHRNA4	RRM2B			CHRNA4	IGLV1-44				SLC5A10
KLHDC7B	BTN2A2			KLHDC7B	BMS1P20				COX6B2
PIK3IP1	PLA2G6			PIK3IP1	IGL				OSCAR
MAL2	C19orf12			MAL2	IGLV7-46				PLK3
CYGB	VPS13A			CYGB	IGLV5-52				C2CD4C
PKD1L2	CFHR1			PKD1L2	IGLV5-45				LRRC38
FMNL2	NDUFS3			FMNL2	ENSG00000234630				MYOM3
RNF157	CARMIL1			RNF157	IGLV1-41				RNF19B
GALNT13	CCDC115			GALNT13	ASH2LP2				FCRLB
OSBPL6	TMEM199			OSBPL6	ENSG00000286129				COL4A6
C1QTNF1	CLPX			C1QTNF1	ENSG00000225544				COL6A1
FBXO32	ALG2			FBXO32	lnc-IGLL5-1				COL6A2
VASN	CARD9			VASN	lnc-TOP3B-1				MBOAT2
SLC26A9	CYP7A1			SLC26A9	ENSG00000232603				COL17A1
SLCO1B3-SLCO1B7	CYP2C8			SLCO1B3-SLCO1B7	lnc-ZNF280B-6				LRRC15
MARCHF3	CYP2C9			MARCHF3	HSALNG0134320				FAM43A
KCTD12	CYP2C19			KCTD12	lnc-VPREB1-14				KLF6
GPR146	CYP26A1			GPR146	HSALNG0134322				IL17RE
DIS3L	ISCA1			DIS3L	SDHA				ADM
CKMT1B	SIK3			CKMT1B	TLR7				SLC9B2
OSR2	BUD13			OSR2	ABCC6				IL31RA
PHACTR3	REPS1			PHACTR3	ATRX				AFAP1L1
TM4SF19	ETHE1			TM4SF19	NAA10				ADORA2A
CKS2	PRNP			CKS2	DAXX				RAET1E
GRIN3B	PAH			GRIN3B	RPL3L				CLDN4
CATSPER1	ATRX			CATSPER1	LMOD2				ADHFE1
PARD3B	SLC17A3			PARD3B	FGFR3				S100A16
ANTXR2	ATP5F1A			ANTXR2	CD40LG				WFDC3
ZNF488	CYP11A1			ZNF488	DSP				CCM2L
SFR1	SLC46A1			SFR1	ABCA3				SIRPA
PNLIPRP3	APOA1			PNLIPRP3	ACTA1				CSF2
SFXN4	NDUFS4			SFXN4	ENG				CSF3
SERPINA3	SLC25A38			SERPINA3	FBN1				E2F7
FRMD6	FADS3			FRMD6	NKX2-1				ISM2
SLC51B	IBA57			SLC51B	GATA6				C2CD4A
TMEM266	FOXP3			TMEM266	HLA-DRB1				BEAN1
ACSM2A	ERCC4			ACSM2A	ITGA7				CST1
DCUN1D3	CYP2E1			DCUN1D3	HBB				CST2
CMTM3	CYP3A5			CMTM3	LONP1				KCTD11
USP43	CYP2J2			USP43	TPM3				CST4
SLC5A10	CYP3A7			SLC5A10	CSF2RA				CBLN2
COX6B2	CYP4F12			COX6B2	CSF2RB				TMEM190
OSCAR	ACP5			OSCAR	EIF2AK4				DACT3
PLK3	BRIP1			C2CD4C	MAP3K20				CDC42EP5
C2CD4C	GPX4			LRRC38	MARS1				WFDC5
LRRC38	BLVRB			MYOM3	PHOX2B				MEI1
MYOM3	SLC25A39			RNF19B	SFTPA1				CTSB
RNF19B	LTO1			KLHDC7A	SLC34A2				SEPTIN10
KLHDC7A	SLC25A40			FCRLB	TPM2				ERFE
FCRLB	PHYHD1			COL4A6	PARN				CTSK
COL4A6	SKIC3			COL6A1	PTRH2				CTSL
COL6A1	CYC1			COL6A2	SFTPB				CTSS
COL6A2	FN1			MBOAT2	CNOT1				NIPAL1
MBOAT2	APC			COL9A2	DPP9				RAET1L
COL9A2	KCNE1			COL17A1	RHAG				AK8
COL17A1	NAA10			COMP	RTEL1				CYP27B1
COMP	DAXX			LRRC15	ATP11A				CFAP58
LRRC15	MIPEP			FAM43A	RHD				CD55
FAM43A	HLA-DRB1			KLF6	SFTPC				DGKA
KLF6	BMP2			IL17RE	BTNL2				SYNE3
IL17RE	PLA2G4A			ADM	RHCE				DAPK1
ADM	ATP6V1A			SLC9B2	STN1				SLFN5
SLC9B2	ENSG00000254851			IL31RA	ZFPM2				NAGS
IL31RA	RAD51C			AFAP1L1	FAM13A				TMEM92
AFAP1L1	APP			IRAK1BP1	HACD1				TRPV3
IRAK1BP1	LEPR			ADORA2A	SELENON				AKR1C1
ADORA2A	ATP6AP1			RAET1E	SFTPA2				CCDC71L
RAET1E	BOLA3			COL26A1	SLC35A1				ZNF467
COL26A1	NAT2			CLDN4	STAC3				COL22A1
CLDN4	AOX1			ADHFE1	TERC				PSORS1C2
ADHFE1	NDUFA9			C9orf116					PPP1R18
C9orf116	COL2A1			ASB9					DIO3
ASB9	WAS			S100A16					DLG4
S100A16	ELF4			WFDC3					DMD
WFDC3	SARM1			CCM2L					ARID3A
CCM2L	BTN1A1			TMEM37					DSC2
TMEM37	ALOX5			SIRPA					DSC3
SIRPA	CYP2A6			SESN3					HBEGF
SESN3	CYP2B6			CSF2					DUSP1
CSF2	CYP4F2			CSF3					DUSP4
CSF3	CYP26C1			E2F7					DUSP5
E2F7	CH25H			ISM2					DUSP6
ISM2	CYP2W1			C2CD4A					GPR183
C2CD4A	CYP2S1			FAM81A					ECM1
FAM81A	CYP4F11			BEAN1					ABCA1
BEAN1	CYP2D7			CST1					B3GNT6
CST1	NDUFS6			CST2					CYS1
CST2	CYP4V2			KCTD11					EGR1
KCTD11	TET2			CST4					SDR16C5
CST4	FADS2			CBLN2					EGR2
CBLN2	USP24			TMEM190					EGR3
TMEM190	HPR			DACT3					EGR4
DACT3	PNPO			CILP2					AMN1
CILP2	FTO			CDC42EP5					ANO6
CDC42EP5	APOA4			SAMD11					EPHA2
SAMD11	HBA1			GLIS1					SERPINB1
GLIS1	MCOLN1			WFDC5					GGN
WFDC5	ATP6V0A2			MEI1					RNF215
MEI1	F5			CTSB					ELK3
CTSB	NPHP3			SEPTIN10					MUC20
SEPTIN10	PLCG2			ERFE					EMP1
ERFE	BEST1			CTSK					ENO2
CTSK	MINPP1			CTSL					C9orf72
CTSL	IKZF1			CTSS					FAM219A
CTSS	PNPLA3			NIPAL1					CCDC107
NIPAL1	FFAR2			RASGEF1B					EPHB2
RASGEF1B	GK2			MBLAC2					EPOR
MBLAC2	SEPTIN4			CYBB					ETS1
CYBB	SULT4A1			SH3RF2					ETV3
SH3RF2	CFHR4			RAET1L					ETV5
RAET1L	ACAD11			CYP1A1					EVI2B
AK8	PSD3			AK8					ALCAM
CFAP58	ZKSCAN4			CYP27B1					F3
DGKA	MPO			CFAP58					FABP6
SYNE3	ABCB6			CD55					FAP
DAPK1	DUOX2			DGKA					OTUD1
SLFN5	CFH			SYNE3					FCER1G
NAGS	COL3A1			DAPK1					FCGR2A
TMEM92	TRIM37			SLFN5					ADGRG3
TRPV3	DPYD			NAGS					TMEM130
PRR22	LPA			TMEM92					NYAP1
AKR1C1	SIDT2			TRPV3					FGF2
TOGARAM2	RNF214			PRR22					IKZF2
CHST13	BRCA2			AKR1C1					PHLDA1
ADGRA3	ERCC2			TOGARAM2					FNDC3A
CCDC71L	POLD1			CHST13					ABLIM3
ZNF467	PTGIS			ADGRA3					CD93
COL22A1	CYP46A1			CCDC71L					PLA2R1
PSORS1C2	CYP2C18			ZNF467					ELL2
ADAMTS16	CYP4A11			COL22A1					FOXD1
PPP1R18	KDM3A			PSORS1C2					MYH15
RHOV	CYP4F3			ADAMTS16					FOXL1
DIO3	CYP2A13			PPP1R18					DAAM1
DLG4	CYP2F1			RHOV					MAPKBP1
DLX3	CYP39A1			DIO3					STK38L
DMD	ADO			DLG4					UNC13A
DPEP1	CYP4F8			DLX3					KIF21B
ARID3A	GATA1			DMD					NMNAT2
DSC2	UROS			DPEP1					CAMTA2
DSC3	ETFDH			ARID3A					KDM6B
HBEGF	MUSK			DSC2					FLNB
DUSP1	MKS1			DSC3					MLC1
DUSP4	DOK7			HBEGF					ARC
DUSP5	EGLN1			DUSP1					DENND5A
DUSP6	CDKAL1			DUSP4					SATB2
E2F2	TYW1			DUSP5					SLC7A8
GPR183	BRCA1			DUSP6					GPR161
ECM1	PALB2			E2F2					ANGPTL2
ABCA1	RTEL1			GPR183					MORC3
S1PR3	MOCS1			ECM1					SLC39A14
EDN1	ERCC3			ABCA1					CLCF1
B3GNT6	LARS2			S1PR3					FOSB
CYS1	YARS2			EDN1					SEC14L2
EGR1	TH			B3GNT6					PSD4
SDR16C5	COL5A2			CYS1					RASD2
EGR2	PUS1			SDR16C5					CLDN14
EGR3	FIG4			EGR2					CASP14
EGR4	FANCA			EGR3					DDX58
AMN1	RAD51			EGR4					HEBP2
ANO6	FANCC			AMN1					PPP1R15A
EPHA2	FANCD2			ANO6					OSBP2
GRAMD2A	FANCL			EPHA2					MAFF
SERPINB1	FANCG			GRAMD2A					PANX1
GGN	FANCI			SERPINB1					AKNAD1
RNF215	UBE2T			GGN					TCP11L2
ELK3	FANCE			RNF215					RNF144B
MUC20	FANCM			ELK3					SUN3
EMP1	MAD2L2			MUC20					SERINC5
RDM1	FANCF			EMP1					PLCXD2
ENO2	XRCC2			RDM1					ARHGAP30
C9orf72	FANCB			ENO2					GCSAM
FAM219A	RFWD3			C9orf72					TAB3
CCDC107	SLX4			FAM219A					C2orf72
EPHB2	CALR			CCDC107					SHC2
EPHX2	POLE			EPHB2					RASGRP3
EPOR	MUTYH			EPHX2					FSCN2
ETS1	FEN1			EPOR					TNFAIP8
ETV3	NOTCH4			ETV3					DNAJB5
ETV5	INCENP			ETV5					IFFO1
EVI2B	TNRC6A			EVI2B					TMEM158
ALCAM	ABO			ALCAM					RTTN
F3	THSD7A			F3					IL4I1
FABP5	CPNE4			FABP5					LRIG1
FABP6	BTBD10			FABP6					LRP10
ALDH3A1	CMIP			ALDH3A1					FDCSP
FAP	POLR2G			FAP					CCDC69
STOX1	CPSF7			STOX1					LRRC32
TYSND1	TMEM258			TYSND1					PTPN22
FAM124A	PPP1R3B-DT			FAM124A					PITPNC1
OTUD1	FLJ40194			OTUD1					GATM
FCER1G	BUD13-DT			FCER1G					ARFGAP3
SLC16A9	ENSG00000224077			SLC16A9					EHF
FAM13C	LOC157273			FAM13C					GBE1
ZNF485	ENSG00000293110			ZNF485					GBP3
FCGR2A	HSALNG0063305			FCGR2A					GCH1
ADGRG3	HSALNG0084559			ADGRG3					GCKR
TMEM130	HSALNG0084560			TMEM130					PLEK2
NYAP1	piR-32940			NYAP1					CNNM4
FGF2	piR-61101-085			FGF2					CHIC2
IKZF2	ENSG00000289268			IKZF2					IL36RN
PHLDA1	HSALNG0084557			PHLDA1					RGS17
FNDC3A	lnc-TMEM258-2-001			FNDC3A					MYEOV
ABLIM3	HSALNG0082763			ABLIM3					MDGA1
CD93	ARSB			CD93					GEM
PLA2R1	ANK1			PLA2R1					GGT5
ELL2	APOL1			ELL2					STEAP1
FOXD1	CFHR3			FOXD1					AMHR2
MYH15	SUGCT			MYH15					GIPR
FOXL1	AGR2			FOXL1					GJA3
DAAM1	LIAS			DAAM1					FOXB1
MAPKBP1	ATP7B			MAPKBP1					GJB3
PLCH1	P4HA2			PLCH1					LYPD3
STK38L	PHYH			STK38L					GK
UNC13A	SC5D			UNC13A					SDCBP2
MYO16	ERCC8			MYO16					CYTH4
MYT1L	DNA2			MYT1L					CPAMD8
KIF21B	CISD2			KIF21B					IL36B
NMNAT2	DPH1			NMNAT2					SIGLEC9
PEG10	AK9			PEG10					AMPD3
DDN	RPS3			DDN					GLRX
CAMTA2	AGMO			CAMTA2					GNA15
KDM6B	ENSG00000287856			KDM6B					GNG4
STAB1	CYP19A1			STAB1					SLCO4A1
FLNB	ALOX12B			FLNB					SLCO1B3
GPD1L	HBA2			GPD1L					GPR3
MLC1	CYP4F22			MLC1					GPR4
ARC	SLC25A26			ARC					ANG
DENND5A	GHR			DENND5A					P4HA3
MCF2L	APOC3			MCF2L					PLA2G4D
ICOSLG	UBE3B			ICOSLG					SIGLEC15
SATB2	SLC19A2			SATB2					LYPD5
SLC7A8	WFS1			SLC7A8					RIMKLA
GPR161	ERBB3			GPR161					SH3PXD2B
ANGPTL2	UROD			ANGPTL2					ATG9B
MORC3	CPOX			MORC3					GRB7
CLCF1	PPOX			SLC39A14					GRB10
FOSB	DNMT3B			CLCF1					TRIB2
SEC14L2	IL6R			FOSB					ANPEP
PSD4	CSF3R			SEC14L2					TAGLN3
RASD2	PRPF4			PSD4					CD274
CLDN14	MYSM1			RASD2					CXCL2
CASP14	PHYKPL			CLDN14					CXCL3
DDX58	TSPOAP1			CASP14					SNX10
HEBP2	VEZF1			DDX58					GPR132
SH3BP1	KIAA0753			HEBP2					DSE
PPP1R15A	GFER			SH3BP1					EFEMP2
CADM1	CYP17A1			PPP1R15A					SH3KBP1
OSBP2	CYP24A1			CADM1					ANXA1
MAFF	PLOD1			OSBP2					HAS2
ABCA4	CYP21A2			MAFF					NRG1
PANX1	P4HTM			ABCA4					HIF1A
ALPI	DOHH			PANX1					HIVEP2
ALPL	MYRF			ALPI					HK1
ALPP	ALAD			ALPL					HK2
ALPG	CYB5R3			ALPP					NR4A1
AKNAD1	HGD			ALPG					HOXD11
TCP11L2	SF3B1			AKNAD1					HRH1
RNF144B	HBG2			TCP11L2					BIRC2
GABRB3				RNF144B					HSD11B1
SUN3				GABRB3					BIRC3
SERINC5				SUN3					DNAJB2
PLCXD2				SERINC5					HSPA6
ARHGAP30				PLCXD2					SNAI3
GCSAM				ARHGAP30					TNC
TAB3				GCSAM					ICAM1
C2orf72				TAB3					IFNE
SHC2				C2orf72					HCAR2
RASGRP3				SHC2					RAB43
FSCN2				RASGRP3					TMPRSS11A
TNFAIP8				FSCN2					STING1
DNAJB5				TNFAIP8					HEPHL1
RAB26				DNAJB5					SMCO2
METTL7A				RAB26					IDH2
IFFO1				METTL7A					SERINC2
TMEM158				IFFO1					AMIGO2
RTTN				TMEM158					TMEM255B
NALCN				RTTN					IGFBP1
ASPM				NALCN					IGFBP3
GEMIN5				ASPM					CCN1
GAMT				GEMIN5					RAET1G
IL4I1				GAMT					LCE3E
SNED1				IL4I1					ANKRD37
LRIG1				SNED1					IL1A
LRP10				LRIG1					IL1B
FDCSP				LRP10					IL1R1
ARHGEF26				FDCSP					IL1RN
CCDC69				ARHGEF26					IL2RB
ZNF658				CCDC69					IL2RG
LRRC32				ZNF658					IL3RA
RIBC2				LRRC32					IL4R
PTPN22				RIBC2					IL6
PITPNC1				PTPN22					IL6ST
KLHL3				PITPNC1					IL7R
GATM				KLHL3					CXCL8
ARFGAP3				GATM					IL11
ANKRD2				ARFGAP3					IL15
EHF				ANKRD2					INHBA
GBE1				EHF					ITGA6
GBP3				GBE1					IRAK2
GCH1				GBP3					ISG20
GCKR				GCH1					ITGA2
PLEK2				GCKR					ITGA3
CNNM4				PLEK2					ITGA5
CHIC2				CNNM4					ITGAV
TIMM8B				CHIC2					ITGAX
IL36RN				TIMM8B					ITGB1
GCSH				IL36RN					ITGB3
RGS17				GCSH					ITGB4
MYEOV				RGS17					ITGB6
MDGA1				MYEOV					ITGB8
GEM				MDGA1					ITK
GGT5				GEM					ITPR3
STEAP1				GGT5					JUN
AMHR2				STEAP1					JUNB
GIPR				AMHR2					AREG
GJA3				GIPR					B3GNT8
FOXB1				GJA3					KCND1
GJB3				FOXB1					MAST4
LYPD3				GJB3					KCNJ12
GK				LYPD3					KCNN1
SDCBP2				GK					KCNN2
PDE7B				SDCBP2					KCNQ3
CYTH4				PDE7B					ARG2
KCNH5				CYTH4					KRT15
CPAMD8				KCNH5					TMEM189-UBE2V1
IL36B				CPAMD8					C11orf96
SIGLEC9				IL36B					SLC6A17
AMPD3				SIGLEC9					INKA1
NMRK2				AMPD3					C4orf50
CSDC2				NMRK2					LOC389602
TMEM97				CSDC2					LAD1
GLRX				TMEM97					RND3
GNA15				GLRX					LAMB3
GNG4				GNA15					LAMC2
GPD1				GNG4					LCP1
SLCO4A1				GPD1					LDLR
SLCO1B3				SLCO4A1					LIF
GPR3				SLCO1B3					SPRED3
GPR4				GPR3					SHC4
ANG				GPR4					FAM174B
OLFML1				ANG					LMO2
PLA2G4D				P4HA3					LMO7
SIGLEC15				OLFML1					AMTN
LYPD5				PLA2G4D					LOX
RIMKLA				SIGLEC15					GOLGA7B
SH3PXD2B				LYPD5					LOXL2
KIAA0825				RIMKLA					RNF223
ATG9B				SH3PXD2B					LTBP2
FBXO43				KIAA0825					MXD1
GRB7				FBXO43					MANBA
GRB10				GRB7					MAOA
TRIB2				GRB10					MAP1B
ANPEP				TRIB2					DEFB103A
STXBP6				ANPEP					MBP
TAGLN3				STXBP6					MCL1
CD274				TAGLN3					MEFV
CXCL2				CXCL2					MFGE8
CXCL3				CXCL3					ACHE
GSTA4				GSTA4					MMP1
GUCY1A2				GUCY1A2					MMP3
ZDHHC1				ZDHHC1					MMP9
SNX10				SNX10					MMP10
GPR132				GPR132					MMP13
DSE				DSE					MMP19
DNMT3L				DNMT3L					IQSEC3
EFEMP2				EFEMP2					C4orf47
SH3KBP1				SH3KBP1					CTAGE15
ANXA1				ANXA1					MSN
H2AX				H2AX					MT1X
HADH				HADH					MT2A
HAS2				HAS2					MYO1F
NRG1				NRG1					MUC2
HIF1A				HIVEP2					MUC4
HIVEP2				HK1					MYO1D
HK1				HK2					NAB2
HK2				HLA-DMA					NCF2
HLA-DMA				NR4A1					NFKBIE
NR4A1				HNF4A					NKX3-1
HNF4A				HOXD11					NOS3
HOXD11				HRH1					NOTCH1
HRH1				BIRC2					NOVA2
BIRC2				HSD11B1					NPC1
HSD11B1				BIRC3					NT5E
BIRC3				DNAJB2					NTRK1
DNAJB2				HSPA2					NTRK3
HSPA2				HSPA6					NTS
HSPA6				BIRC5					ATP2B4
BIRC5				SNAI3					OAS2
SNAI3				TNC					ODC1
TNC				ICAM1					OLR1
ICAM1				IFNE					TNFRSF11B
IFNE				HCAR2					P2RY2
HCAR2				LUZP2					P4HA1
LUZP2				RAB43					FURIN
RAB43				TMEM52					PAEP
TMEM52				TMPRSS11A					G0S2
TMPRSS11A				STING1					COL5A3
STING1				CTAGE6					CHST11
CTAGE6				HEPHL1					SERPINE1
SMCO2				SMCO2					SERPINB2
IDH2				IDH2					IL20
CRACDL				CRACDL					GALNT9
KLRG2				KLRG2					PNPLA8
SERINC2				SERINC2					STMN3
AMIGO2				AMIGO2					SHANK1
TMEM255B				TMEM255B					PCDH1
IGFBP1				IGFBP1					PCDHGC3
IGFBP3				IGFBP3					PCK1
LNP1				LNP1					ANGPTL4
CCN1				CCN1					INSIG2
RAET1G				RAET1G					PCDH12
LCE3E				LCE3E					THEG
ANKRD37				ANKRD37					SLC25A37
POLN				POLN					TNFRSF12A
IL1A				IL1A					SNX9
IL1B				IL1B					PDE4C
IL1R1				IL1R1					HPCAL4
IL1RN				IL1RN					RHCG
IL2RB				IL2RB					PDGFB
IL2RG				IL2RG					IL23A
IL3RA				IL3RA					DHRS7
IL4R				IL4R					RASD1
IL6ST				IL6					CYB5R2
IL7R				IL6ST					ACSL5
CXCL8				IL7R					ATP8A2
IL11				CXCL8					MYOZ2
IL15				IL11					PFKFB4
IL18				IL15					CDK14
INHBA				IL18					PHF1
AQP7				INHBA					SERPINA1
INSL4				AQP7					SERPINB5
ITGA6				INSL4					SERPINE2
IRAK2				ITGA6					SERPINB8
ISG20				IRAK2					PIM1
ITGA2				ISG20					PIK3CD
ITGA3				ITGA2					PKP1
ITGA5				ITGA3					PLAUR
ITGAV				ITGA5					PLOD2
ITGAX				ITGAV					PLXNB3
ITGB1				ITGAX					A4GALT
ITGB3				ITGB1					RIPK4
ITGB4				ITGB3					PODXL
ITGB6				ITGB4					ERRFI1
ITGB8				ITGB6					TREM1
ITK				ITGB8					SLC38A2
ITPR3				ITK					SMOX
JUN				ITPR3					USP53
JUNB				JUN					ROBO4
AREG				JUNB					NECAB2
ASPG				AREG					DLL4
B3GNT8				ASPG					PPARD
KCND1				B3GNT8					KIF1A
MAST4				KCND1					PPBP
KCNJ2				MAST4					FBLIM1
KCNJ12				KCNJ2					HYDIN
KCNN1				KCNJ12					CDHR2
KCNN2				KCNN1					PAQR5
KCNQ2				KCNN2					EPS8L1
KCNQ3				KCNQ1					TMEM132A
KIF11				KCNQ2					ACP3
ARG2				KCNQ3					PIWIL2
KRT15				KIF11					P3H2
TMEM189-UBE2V1				ARG2					PPP2R2C
SLC16A12				KRT15					UBA6
C11orf96				TMEM189-UBE2V1					PPP2R5B
SLC6A17				SLC16A12					TMEM74B
INKA1				C11orf96					LARP6
C4orf50				SLC6A17					GIMAP5
LOC389602				INKA1					YOD1
LAD1				C4orf50					CAMK2N1
LCN15				LOC389602					CSGALNACT2
RND3				LAD1					GPRC5D
LAMB3				LCN15					CHRNA9
LAMC2				RND3					FERMT1
LCP1				LAMB3					BCAS4
LDLR				LAMC2					HHAT
LIF				LCP1					INAVA
SPRED3				LDLR					MCTP2
SHC4				LIF					FGD6
LMNB1				SPRED3					PRKCG
C14orf180				SHC4					PAG1
FAM174B				LMNB1					ZNF395
LMO2				C14orf180					BCAP29
LMO7				FAM174B					MAPK13
AMTN				LMO2					PCDHGC5
KLHL31				LMO7					PRSS8
LOX				AMTN					CHST7
TOMM5				KLHL31					KLK10
GOLGA7B				LOX					PRTN3
LOXL2				TOMM5					CYP26B1
RNF223				GOLGA7B					ERO1B
LTBP2				RNF223					TMPRSS4
LTK				LTBP2					PANX2
MXD1				LTK					NRIP3
MANBA				MXD1					SLAMF8
MAOA				MANBA					ARNTL2
MAP1B				MAOA					SLC17A7
DEFB103A				MAP1B					BACH1
LCN10				DEFB103A					LPAR5
MBP				LCN10					TRIM54
MCL1				MBP					PELI1
MEFV				MCL1					CAMK1G
MEOX1				MEFV					ADGRG6
MEST				MEOX1					CEMIP
MFGE8				MEST					SMAGP
ACHE				MFGE8					PTGIR
MMP3				ACHE					PTGS2
MMP9				MMP1					PTHLH
MMP10				MMP3					PLEKHG5
MMP13				MMP9					TMCC3
MMP19				MMP10					GRAMD1B
IQSEC3				MMP13					ADGRB1
C4orf47				MMP19					ARHGAP31
CTAGE15				IQSEC3					CARNS1
GALNTL6				C4orf47					FNIP2
TARP				CTAGE15					JCAD
MSN				GALNTL6					QSOX1
MT1X				TARP					CPNE5
MT2A				MSN					ZFYVE28
MYO1F				MT1X					POLD4
MUC2				MT2A					ZP4
MUC4				MYO1F					PTPRB
MYH8				MUC2					PTPRH
MYO1D				MUC4					NECTIN1
NAB2				MYH8					SQOR
NCF2				MYO1D					ABHD17C
NFKBIE				NAB2					ARHGAP22
NKX3-1				NCF2					BCAT1
NOS3				NFKBIE					RGL2
NOTCH1				NKX3-1					RAB3B
CCN3				NOS3					RAC2
NOVA2				NOTCH1					RASA2
NPC1				CCN3					CACNG6
NT5E				NOVA2					ALOXE3
NTRK1				NPC1					BCL2A1
NTRK3				NT5E					GRK1
NTS				NTRK3					RNASE4
ATP2B4				NTS					RORA
OAS2				ATP2B4					RP1
PHOSPHO2				OAS2					RPGR
OCA2				PHOSPHO2					RRAD
ODC1				OCA2					BDKRB2
OLR1				ODC1					RTN2
TNFRSF11B				OLR1					S100A2
P2RY2				TNFRSF11B					S100A3
P4HA1				P2RY2					S100A9
FURIN				P4HA1					CFB
PAEP				FURIN					SAT1
G0S2				PAEP					SERPINB3
COL5A3				G0S2					SERPINB4
CHST11				COL5A3					SCN4B
SERPINE1				CHST11					SCNN1D
SERPINB2				SERPINE1					CEACAM1
IL20				SERPINB2					CCL3
GALNT9				IL20					CCL5
PNPLA8				GALNT9					CCL20
STMN3				PNPLA8					SDC4
SHANK1				STMN3					PRDM1
PCDH1				SHANK1					GPSM3
PCDHGC3				PCDH1					SEC14L1
PCDH7				PCDHGC3					MYO1G
PCK1				PCDH7					SEMA3F
MLXIPL				PCK1					PRSS22
ANGPTL4				MLXIPL					SLC28A3
INSIG2				INSIG2					SAMSN1
RAPGEFL1				RAPGEFL1					TMBIM1
CPA4				CPA4					XYLT1
ABI3				ABI3					ECSCR
HGH1				HGH1					POPDC3
PCDH12				PCDH12					SEMA4A
THEG				THEG					ROBO3
SLC25A37				SLC25A37					FAM110C
PLAC8				PLAC8					RHBDF1
TNFRSF12A				TNFRSF12A					SOX17
PDE1A				PDE1A					NFKBIZ
PDE3B				PDE3B					ARHGAP9
SNX9				SNX9					RNF222
PDE4C				PDE4C					DRGX
HPCAL4				HPCAL4					SCG5
RHCG				RHCG					MAGEB17
SCLY				SCLY					SHB
PDGFB				PDGFB					CSRNP1
LGSN				LGSN					SBK2
IL23A				IL23A					C6orf132
DHRS7				DHRS7					FNDC3B
RASD1				RASD1					MICAL1
PDK4				PDK4					ST3GAL1
FKBP7				FKBP7					PORCN
CYB5R2				CYB5R2					CDCP1
ACSL5				ACSL5					PPP1R3G
ATP8A2				ATP8A2					SLC1A1
MYOZ2				MYOZ2					SOWAHC
PFKFB4				PFKFB4					SLC2A1
VIT				VIT					SLC2A3
CDK14				CDK14					ZSWIM4
PGM5				PGM5					SMTN
ABCB1				ABCB1					SLC6A7
PHF1				PHF1					SLC6A12
SERPINB5				SERPINA1					BMP6
SERPINE2				SERPINB5					SLC7A2
SERPINB8				SERPINE2					SLC11A1
PIK3C2B				SERPINB8					SLC16A2
PIM1				PIK3C2B					BMPR1B
PIK3CD				PIM1					SNAI2
PKP1				PIK3CD					CAPRIN2
PLAUR				PKP1					SOD2
PLCB2				PLAUR					BNIP3L
FXYD3				PLCB2					BPGM
PLXNB3				FXYD3					SPINT1
A4GALT				PLOD2					SPOCK1
RIPK4				PLXNB3					SRMS
PODXL				A4GALT					ITPRID2
ERRFI1				RIPK4					ZFP36L1
TREM1				PODXL					STC1
SLC38A2				ERRFI1					STX1A
PRMT7				TREM1					SVIL
SMOX				SLC38A2					TBX2
USP53				PRMT7					TCF7
ROBO4				SMOX					BTG1
POU3F2				USP53					TEP1
NECAB2				ROBO4					TFF1
DLL4				POU3F2					TFPI
PPARD				NECAB2					TGFA
KIF1A				DLL4					TGFB1
PPBP				PPARD					TGFB1I1
FBLIM1				KIF1A					TGFBR1
HYDIN				PPBP					TGM2
CDHR2				FBLIM1					THBD
PAQR5				HYDIN					TIE1
CKMT1A				CDHR2					SERPING1
EPS8L1				PAQR5					TMOD1
PALMD				CKMT1A					TNFAIP3
RNF43				EPS8L1					TNFAIP6
TTC12				PALMD					TNFRSF1B
TMEM132A				RNF43					TP53BP2
ACP3				TTC12					TPBG
PIWIL2				TMEM132A					TRAF1
ARMC4				ACP3					CAPN5
FIGN				PIWIL2					PHLDA2
PPP2R2B				ARMC4					MOSMO
P3H2				FIGN					UPP1
PPP2R2C				PPP2R2B					UPK2
UBA6				P3H2					VCL
NEIL3				PPP2R2C					VEGFA
PPP2R5B				UBA6					VEGFC
TMEM74B				NEIL3					VGF
LARP6				PPP2R5B					VLDLR
MNS1				TMEM74B					LAT2
GIMAP5				LARP6					WNT9A
CHDH				MNS1					XDH
NPY4R				GIMAP5					FMNL1
YOD1				CHDH					ZFP36
CAMK2N1				NPY4R					ZNF175
CSGALNACT2				YOD1					ZNF185
GPRC5D				CAMK2N1					LAPTM5
SMPD3				CSGALNACT2					TUBA1A
CHRNA9				GPRC5D					PAX8
FERMT1				SMPD3					CACNB4
DEPDC1				CHRNA9					MALL
BCAS4				FERMT1					CXCR4
HHAT				DEPDC1					FNDC11
INAVA				BCAS4					CHAC1
MCTP2				HHAT					C1orf116
FGD6				INAVA					GDPD3
PRKCB				MCTP2					CALB2
MBNL3				FGD6					NOX5
PRKCG				PRKCB					NKAIN1
PAG1				MBNL3					ATP13A3
ZNF395				PRKCG					SH3TC2
MAPK4				PAG1					EFL1
BCAP29				ZNF395					ARSJ
MAPK13				MAPK4					C3orf52
MAP2K6				BCAP29					SH3D21
PCDHGC5				MAPK13					MCTP1
PRODH				PCDHGC5					TFPI2
RPRM				PRODH					CLMP
PRSS8				RPRM					THSD4
CHST7				PRSS8					TMC7
KLK10				CHST7					ADM2
PRTN3				KLK10					SYNPO2L
ERO1B				PRTN3					ELOVL7
TMPRSS4				CYP26B1					TMEM156
PANX2				ERO1B					FAM214B
NRIP3				TMPRSS4					ITPKC
PSG1				PANX2					CPEB4
PSG4				NRIP3					CCDC68
PSG5				PSG1					ABTB1
SLAMF8				PSG4					ULBP2
ARNTL2				PSG5					FOSL1
PSMB9				SLAMF8					PBX4
SLC17A7				ARNTL2					TMEM121
BACH1				PSMB9					SSPN
ANO2				SLC17A7					KDM7A
LPAR5				BACH1					HMGA2
TRIM54				ANO2					GPR68
PELI1				LPAR5					CAMK2A
CAMK1G				TRIM54					DCSTAMP
ADGRG6				PELI1					C1orf21
CEMIP				CAMK1G					NECTIN4
SMAGP				ADGRG6					PPP1R14C
PTGIR				CEMIP					SPRY4
PTGS2				SMAGP					NRIP1
PTHLH				PTGIR					DYSF
PLEKHG5				PTGS2					PICALM
TMCC3				PTHLH					FZD8
GRAMD1B				PLEKHG5					THAP2
RNF150				TMCC3					SOX7
ADGRB1				GRAMD1B					FAM107B
MTUS1				RNF150					SESN2
ARHGAP31				ADGRB1					CASP4
CARNS1				MTUS1					YPEL3
FNIP2				ARHGAP31					INHBE
JCAD				CARNS1					B3GNT5
QSOX1				FNIP2					ULK1
CPNE5				JCAD					SLC41A2
ZFYVE28				QSOX1					BCAR3
POLD4				CPNE5					LOXL4
ZP4				ZFYVE28					LRRC8C
PTPRB				POLD4					CARD11
PTPRH				ZP4					MAML2
NECTIN1				PTPRH					BRSK1
SQOR				NECTIN1					KBTBD8
RHOU				SQOR					TPST1
ABHD17C				RHOU					KISS1R
ARHGAP22				ABHD17C					LCE3D
PZP				ARHGAP22					CARD6
BCAT1				PZP					TRIM63
RGL2				BCAT1					GPAT3
RAB3B				RGL2					SEMA7A
RAC2				RAB3B					RSPO3
RARRES2				RAC2					MFSD2A
RASA2				RARRES2					ZNRF1
CACNG6				RASA2					CGNL1
BCL2A1				CACNG6					MICALCL
GRK1				ALOXE3					RELT
RNASE4				BCL2A1					PPFIBP1
PAPPA2				GRK1					PPFIA4
RP1				RNASE4					FAM83A
RPGR				PAPPA2					SMIM3
ZNF704				RP1					SHANK3
RRAD				RPGR					KIAA1755
BDKRB2				ZNF704					FHDC1
RTN2				RRAD					ZC3H12C
RYR2				BDKRB2					TSLP
S100A2				RTN2					BHLHE40
S100A3				RYR2					TMEFF1
S100A9				S100A2					KLF7
CFB				S100A3					RUNX1
ACSM3				S100A9					STC2
SAT1				CFB					DNAH17
SERPINB3				ACSM3					OASL
SERPINB4				SAT1					ABCB11
SCN4B				SERPINB3					SOCS1
SCNN1A				SERPINB4					CBLB
SCNN1D				SCN4B					B3GALT4
CEACAM1				SCNN1A					SERPINB7
CCL3				SCNN1D					TNFRSF25
CCL5				CEACAM1					CRADD
CCL20				CCL3					TNFSF14
SDC4				CCL5					RGS9
PIEZO2				CCL20					TNFRSF11A
PRDM1				SDC4					INPP4B
GPSM3				PIEZO2					SOCS2
SEC14L1				PRDM1					HCAR3
ANO3				GPSM3					TSC22D1
MYO1G				SEC14L1					ASAP2
SEMA3F				ANO3					APLN
PRSS22				MYO1G					IER3
SLC28A3				SEMA3F					VNN1
SAMSN1				PRSS22					HERC3
TMBIM1				SLC28A3					BAIAP3
FN3K				SAMSN1					CDK5R2
XYLT1				TMBIM1					NAV3
SELENOP				FN3K					NAV1
ECSCR				XYLT1					ATG16L2
POPDC3				SELENOP					SLAMF9
SEMA4A				ECSCR					TRPA1
ROBO3				POPDC3					BMERB1
FAM110C				SEMA4A					CCNG2
RAB17				ROBO3					SH2D2A
RHBDF1				FAM110C					PSTPIP1
ZSCAN31				RAB17					GPRC5A
SOX17				RHBDF1					SYT7
NFKBIZ				ZSCAN31					CLDN12
ARHGAP9				SOX17					CLDN1
RNF224				NFKBIZ					CLDN9
RNF222				ARHGAP9					SPOCD1
DRGX				RNF224					IL33
SCG5				RNF222					ESAM
SH3GL2				DRGX					FMNL3
MAGEB17				SCG5					IGFN1
SHB				SH3GL2					SLC16A6
CSRNP1				MAGEB17					SLC39A13
SBK2				SHB					PCED1B
C6orf132				CSRNP1					PLXNA4
MTARC1				SBK2					MYADM
FNDC3B				C6orf132					OSMR
MICAL1				MTARC1					SNX29
ST3GAL1				FNDC3B					FCMR
PORCN				MICAL1					TMEM88
ETNPPL				ST3GAL1					RCSD1
CDCP1				PORCN					CD6
PPP1R3G				ETNPPL					NOG
SKP2				CDCP1					TGM5
SLC1A1				PPP1R3G					SLC22A14
SOWAHC				SKP2					ACVRL1
SLC2A1				SLC1A1					CGB7
SLC2A3				SOWAHC					LPXN
ZSWIM4				SLC2A1					CGB8
SMTN				SLC2A3					SYTL3
SLC6A7				ZSWIM4					CHST2
SLC6A12				SMTN					MAP4K4
SLC7A2				SLC6A7					GDF15
SLC12A1				SLC6A12					NR1D1
SLC16A2				BMP6					AKAP12
BMPR1B				SLC7A2					CD44
SNAI2				SLC11A1					ABCG1
CAPRIN2				SLC12A1					MICAL2
SOD2				SLC16A2					CD59
BNIP3L				BMPR1B					KIAA0040
BPGM				SNAI2					CD68
SPINT1				CAPRIN2					BZW1
SPOCK1				SOD2					CD79A
SRMS				BNIP3L					DOCK4
ITPRID2				BPGM					SERTAD2
ZFP36L1				SPINT1					ZEB2
STAT4				SPOCK1					PLEKHM1
STC1				SRMS					GAB2
STX1A				ITPRID2					RUSC2
SVIL				ZFP36L1					ARNT2
TBX2				STAT4					MAFB
TCF7				STC1					TNFSF15
BTG1				STX1A
TEP1				SVIL
TERT				TBX2
TFF1				TCF7
TFPI				BTG1
TGFA				TEP1
TGFB1				TFF1
TGFB1I1				TFPI
TGFBR1				TGFA
TGM2				TGFB1
THBD				TGFB1I1
TIE1				TGFBR1
TLR3				TGM2
SERPING1				THBD
TSPAN8				TIE1
TMOD1				TLR3
TNFAIP3				SERPING1
TNFAIP6				TSPAN8
TNFRSF1B				TMOD1
TNNC1				TNFAIP3
TP53				TNFAIP6
TP53BP2				TNFRSF1B
TPBG				TNNC1
TRAF1				TP53
CAPN5				TP53BP2
PHLDA2				TPBG
MUC5B				TRAF1
C5AR1				CAPN5
EIF3CL				C5AR1
PLIN4				EIF3CL
MOSMO				PLIN4
UCP3				MOSMO
UPP1				UCP3
UPK2				UPP1
VCL				UPK2
VEGFA				VCL
VEGFC				VGF
VGF				VIPR1
VIPR1				VLDLR
VLDLR				LAT2
LAT2				WNT1
WNT1				WNT9A
WNT9A				XDH
FMNL1				FMNL1
ZFP36				ZNF175
ZNF175				ZNF185
ZNF185				LAPTM5
LAPTM5				TUBA1A
TUBA1A				PAX8
PAX8				CACNB4
CACNB4				MALL
MALL				CXCR4
CXCR4				METRN
METRN				CENPM
CENPM				FNDC11
FNDC11				CHAC1
CHAC1				C1orf116
C1orf116				CCDC28B
CCDC28B				ALDH5A1
ALDH5A1				GDPD3
GDPD3				DHRS11
DHRS11				CALB2
CALB2				NOX5
NOX5				NKAIN1
NKAIN1				ATP13A3
ATP13A3				SH3TC2
SH3TC2				EFL1
EFL1				ARSJ
ARSJ				C3orf52
C3orf52				VEPH1
VEPH1				SH3D21
SH3D21				MCTP1
MCTP1				TFPI2
TFPI2				VASH2
VASH2				DNAI4
DNAI4				ARHGAP28
ARHGAP28				CLMP
CLMP				THSD4
THSD4				TMC7
TMC7				MAB21L4
MAB21L4				MRM1
MRM1				ADM2
ADM2				SYNPO2L
SYNPO2L				ELOVL7
ELOVL7				TMEM156
TMEM156				FOXRED2
FOXRED2				PIF1
PIF1				FAM214B
FAM214B				ITPKC
ITPKC				SCUBE1
SCUBE1				CPEB4
CPEB4				CCDC68
CCDC68				ABTB1
ABTB1				ULBP2
ULBP2				FOSL1
FOSL1				PBX4
PBX4				TMEM121
TMEM121				TMEM177
TMEM177				SSPN
SSPN				KDM7A
KDM7A				HMGA2
HMGA2				TMPRSS5
TMPRSS5				GPR68
GPR68				CAMK2A
CAMK2A				DCSTAMP
DCSTAMP				C1orf21
C1orf21				ACTL8
ACTL8				NECTIN4
NECTIN4				FAM83D
FAM83D				DOCK8
DOCK8				PPP1R14C
PPP1R14C				SPRY4
SPRY4				NRIP1
NRIP1				DYSF
DYSF				PICALM
PICALM				FZD8
FZD8				H2BC13
H2BC13				ELOVL3
ELOVL3				MXD3
MXD3				THAP2
THAP2				SOX7
SOX7				FAM107B
FAM107B				SH3BGRL2
SESN2				CASP4
SH3BGRL2				YPEL3
CASP4				INHBE
YPEL3				B3GNT5
INHBE				ULK1
B3GNT5				SLC41A2
ULK1				BCAR3
SLC41A2				LOXL4
BCAR3				LRRC8C
LOXL4				SLF1
LRRC8C				UQCC2
SLF1				ZBED3
UQCC2				CARD11
ZBED3				MAML2
CARD11				BRSK1
MAML2				ACSS1
BRSK1				KBTBD8
ACSS1				FOXN1
KBTBD8				COL25A1
FOXN1				TPST1
COL25A1				KISS1R
TPST1				LCE3D
KISS1R				CARD6
LCE3D				TRIM63
CARD6				SORBS2
TRIM63				GPAT3
SORBS2				PERM1
GPAT3				SEMA7A
PERM1				HPDL
SEMA7A				RSPO3
HPDL				MFSD2A
MFSD2A				RNFT2
RNFT2				ATOH8
ATOH8				ZNRF1
ZNRF1				CGNL1
CGNL1				MICALCL
MICALCL				RELT
RELT				PPFIBP1
PPFIBP1				PPFIA4
PPFIA4				FAM83A
FAM83A				SMIM3
SMIM3				GAS7
GAS7				SHANK3
SHANK3				KIAA1755
KIAA1755				FHDC1
FHDC1				ZC3H12C
ZC3H12C				TSLP
TSLP				BHLHE40
BHLHE40				TMEFF1
TMEFF1				KLF7
KLF7				RUNX1
RUNX1				STC2
STC2				DNAH17
DNAH17				OASL
OASL				PTCH2
PTCH2				KCNK5
KCNK5				ABCB11
ABCB11				SOCS1
SOCS1				CBLB
CBLB				B3GALT4
B3GALT4				SERPINB7
SERPINB7				TNFRSF25
TNFRSF25				CRADD
CRADD				TNFSF14
TNFSF14				RGS9
RGS9				TNFRSF11A
TNFRSF11A				INPP4B
INPP4B				SOCS2
SOCS2				HCAR3
HCAR3				TSC22D1
TSC22D1				ASAP2
ASAP2				APLN
APLN				PER3
PER3				IER3
IER3				VNN1
VNN1				CCNA2
CCNA2				HERC3
HERC3				BAIAP3
BAIAP3				CDK5R2
CDK5R2				NAV3
NAV3				NAV1
NAV1				ATG16L2
ATG16L2				LHX4
LHX4				SLAMF9
SLAMF9				TRPA1
TRPA1				KBTBD6
KBTBD6				BMERB1
BMERB1				SAPCD2
SAPCD2				KALRN
KALRN				ZNF30
ZNF30				CCNG2
CCNG2				RHBDL1
RHBDL1				KLHL13
KLHL13				SH2D2A
SH2D2A				PSTPIP1
PSTPIP1				GPRC5A
GPRC5A				SYT7
SYT7				CLDN12
CLDN12				CLDN1
CLDN1				CLDN9
CLDN9				SPOCD1
SPOCD1				IL33
IL33				ESAM
ESAM				FMNL3
FMNL3				IGFN1
IGFN1				SLC16A6
SLC16A6				SLC39A13
SLC39A13				PKDCC
PKDCC				PCED1B
PCED1B				EXO1
EXO1				PLXNA4
PLXNA4				RASL10B
RASL10B				MYADM
MYADM				CABLES1
CABLES1				OSMR
OSMR				MYLK3
MYLK3				SNX29
SNX29				FCMR
FCMR				TMEM88
TMEM88				RCSD1
RCSD1				CD6
CD6				NOG
NOG				TGM5
TGM5				GLP2R
GLP2R				SLC22A14
SLC22A14				ACVRL1
ACVRL1				CGB7
CGB7				LPXN
LPXN				CGB8
CGB8				SYTL3
SYTL3				ABCG2
ABCG2				CHST2
CHST2				MAP4K4
MAP4K4				GDF15
GDF15				NR1D1
NR1D1				AKAP12
AKAP12				CD44
CD44				ABCG1
ABCG1				MICAL2
MICAL2				CD59
CD59				KIAA0040
KIAA0040				CD68
CD68				BZW1
BZW1				CD79A
CD79A				DOCK4
DOCK4				SERTAD2
SERTAD2				ZEB2
ZEB2				PLEKHM1
PLEKHM1				GAB2
GAB2				RUSC2
RUSC2				SV2B
SV2B				SRGAP3
SRGAP3				ARNT2
ARNT2				MAFB
MAFB				TNFSF15
TNFSF15				FGFBP1
FGFBP1
